# Supplementary material for: Controllable Synthesis of Thioacetals/Thioketals and β-Sulfanyl Ketones Mediated by Methanesulfonic Anhydride and Sulfuric Acid Sulfuric Acid from Aldehyde/Acetone and Thiols
Source: Molecules. 2024 Oct 10;29(20):4785. doi: 10.3390/molecules29204785 (PMC11510270; doi:10.3390/molecules29204785)
Supplement: Supplementary file 1 [file molecules-29-04785-s001.zip]

Archive with 1 entries (1 files):
- molecules-3213538-supplementary.pdf
